# Supplementary material for: Identification and validation of the miRNA–mRNA regulatory network in fetoplacental arterial endothelial cells of gestational diabetes mellitus
Source: Bioengineered. 2021 Jul 7;12(1):3503–15. doi: 10.1080/21655979.2021.1950279 (PMC8806558; doi:10.1080/21655979.2021.1950279)
Supplement: Supplemental Material [file KBIE_A_1950279_SM9509.zip]

Archive with 5 entries (4 files):
- supplementary/
- supplementary/Supplementary Table S1.xlsx
- supplementary/Supplementary Table S2.xlsx
- supplementary/Supplementary Table S3.xlsx
- supplementary/Supplementary Table S4.xlsx
