# Supplementary material for: Identification and validation of the miRNA–mRNA regulatory network in fetoplacental arterial endothelial cells of gestational diabetes mellitus
Source: Bioengineered. 2021 Jul 7;12(1):3503–15. doi: 10.1080/21655979.2021.1950279 (PMC8806558; doi:10.1080/21655979.2021.1950279)
Supplement: Supplemental Material [file KBIE_A_1950279_SM9509.zip › supplementary/Supplementary Table S1.xlsx]

## Sheet: Sheet1
Supplementary Table S1 The primers sequences for each miRNA gene
ID	Sequence(5’- 3’)
CDK1 forward	ACGAGGTAGTGACGCTGTGGTA
CDK1 reverse	ACTTGGGAAAGGTGTTCTTGTAG
CENPA forward	GAAGTTCAGCCGTGGTG
CENPA reverse	GGTAGGCGTCCTCAAAG
PLCL1 forward	ATAGCAATAACCAATCGCA
PLCL1 reverse	CACAGCTCCTTAACAGACA
RGS5 forward	CCTTGAGTTCTGGGTTG
RGS5 reverse	TCTCCATCAGGGCATAG
RRM2 forward	GAAGCGACTCACCCTG
RRM2 reverse	AACGGCTCATCCTCAA
SGOL1 forward	CGCTTGCGAGACTACAGA
SGOL1 reverse	TTTAGGCTACAACGAGGTG
β-actin forward	GTGCTATGTTGCTCTAGACTTCG
β-actin reverse	ATGCCACAGGATTCCATACC
mmu-let-7e-5p RT	CTCAACTGGTGTCGTGGAGTCGGCAATTCAGTTGAGAACTATAC
mmu-let-7e-5p forward	ACACTCCAGCTGGGTGAGGTAGGAGGTTGT
mmu-miR-139-5p RT	CTCAACTGGTGTCGTGGAGTCGGCAATTCAGTTGAGCTGGAGAC
mmu-miR-139-5p forward	ACACTCCAGCTGGGTCTACAGTGCACGTGT
mmu-miR-27a-5p RT	CTCAACTGGTGTCGTGGAGTCGGCAATTCAGTTGAGTGCTCACA
mmu-miR-27a-5p forward	ACACTCCAGCTGGGAGGGCTTAGCTGCTTG
mmu-miR-134-5p RT	CTCAACTGGTGTCGTGGAGTCGGCAATTCAGTTGAGCCCCTCTG
mmu-miR-134-5p forward	ACACTCCAGCTGGGTGTGACTGGTTGACCA
mmu-miR-195-5p RT	CTCAACTGGTGTCGTGGAGTCGGCAATTCAGTTGAGGCCAATAT
mmu-miR-195-5p forward	ACACTCCAGCTGGGTAGCAGCACAGAAAT
mmu-miR reverse	CTCAACTGGTGTCGTGGA
U6 forward	CTCGCTTCGGCAGCACA
U6 reverse	AACGCTTCACGAATTTGCGT
