# Supplementary material for: Identification and validation of the miRNA–mRNA regulatory network in fetoplacental arterial endothelial cells of gestational diabetes mellitus
Source: Bioengineered. 2021 Jul 7;12(1):3503–15. doi: 10.1080/21655979.2021.1950279 (PMC8806558; doi:10.1080/21655979.2021.1950279)
Supplement: Supplemental Material [file KBIE_A_1950279_SM9509.zip › supplementary/Supplementary Table S2.xlsx]

## Sheet: Sheet1
Supplementary Table S2 List of differentially expressed miRNAs.
ID	P.Value	logFC
hsa-miR-4485-3p	0.0105945	-1.84876
hsa-miR-1307-5p	0.00524088	-1.16801
hsa-miR-4521	0.000743679	-1.01383
hsa-miR-136-5p	0.0172683	-0.978928
hsa-miR-21-3p	0.033628	-0.874348
hsa-miR-324-5p	0.00644903	-0.853956
hsa-miR-32-5p	0.00860479	-0.796324
hsa-miR-376b-3p	0.0275471	-0.747759
hsa-miR-136-3p	0.0331868	-0.586307
hsa-miR-17-3p	0.0355063	-0.562224
hsa-miR-30a-5p	0.0194477	-0.536677
hsa-miR-151a-5p	0.0225869	0.41792
hsa-miR-125b-5p	0.0288416	0.499061
hsa-miR-656-3p	0.0378875	0.511546
hsa-let-7e-5p	0.0161484	0.535328
hsa-miR-191-5p	0.0265743	0.57332
hsa-miR-590-3p	0.0181439	0.628109
hsa-miR-342-3p	0.0360965	0.669232
hsa-miR-134-5p	0.0179771	0.681724
hsa-miR-27a-5p	0.034113	0.700474
hsa-miR-100-5p	0.00887599	0.756161
hsa-miR-1260b	0.0403294	0.774381
hsa-miR-574-3p	0.00976576	0.789766
hsa-miR-195-5p	0.00248162	1.10463
hsa-miR-145-5p	0.0234223	1.13042
hsa-miR-139-5p	0.0176611	1.57574
