# Supplementary material for: Identification and validation of the miRNA–mRNA regulatory network in fetoplacental arterial endothelial cells of gestational diabetes mellitus
Source: Bioengineered. 2021 Jul 7;12(1):3503–15. doi: 10.1080/21655979.2021.1950279 (PMC8806558; doi:10.1080/21655979.2021.1950279)
Supplement: Supplemental Material [file KBIE_A_1950279_SM9509.zip › supplementary/Supplementary Table S3.xlsx]

## Sheet: Sheet1
Supplementary Table S3 List of differentially expressed mRNAs.
ID	logFC	P.Value	adj.P.Val
VCAN	3.44672	2.33732e-07	4.02719e-05
FAP	2.42604	7.62329e-05	0.00144154
RELN	2.20176	1.03968e-05	0.000390294
PRO2012	2.19748	7.3403e-10	6.45487e-06
POSTN	2.13055	0.00675146	0.0341635
SNORD114-2	2.04486	2.60271e-08	1.54318e-05
TAGLN	1.98624	6.92888e-05	0.00134956
SNORD113-3	1.96902	2.09511e-07	3.77101e-05
MIR21	1.92287	2.90849e-08	1.60798e-05
MIRLET7A2	1.91922	9.70902e-07	9.36479e-05
LOC100508226	1.8715	3.03107e-08	1.60798e-05
FLJ36840	1.82585	7.66416e-08	2.34094e-05
LOC100131541	1.81148	2.51851e-10	5.07706e-06
BLID	1.80912	4.89726e-08	1.90737e-05
KCNMA1	1.78522	0.000901157	0.0079503
LOC100130428	1.77452	3.01282e-08	1.60798e-05
MIR222	1.7648	9.08459e-09	9.63875e-06
LRRC17	1.75551	0.001608	0.0121054
IFNE	1.69809	1.56151e-05	0.00050154
MGC24103	1.69631	1.04838e-08	1.05671e-05
FBN1	1.68303	1.84072e-07	3.49328e-05
TAS2R20	1.65616	2.90187e-09	7.15074e-06
TGFBI	1.6507	1.44104e-05	0.000481756
OCR1	1.60999	5.24649e-07	6.65182e-05
IGFBP5	1.592	0.00506684	0.0278014
SEMA3C	1.56645	0.00446111	0.025205
ANTXR1	1.53108	3.68268e-06	0.00020508
SNORA1	1.52286	0.00176445	0.0129884
TAS2R4	1.51548	9.99325e-06	0.000381348
PLCB4	1.5001	0.000361935	0.00419354
CCDC144A	1.48851	0.000187702	0.00264523
TAS2R31	1.47932	2.40861e-07	4.08027e-05
LOC100133106	1.45849	1.9162e-06	0.000141341
CLDN1	1.45145	0.00201582	0.014238
FHOD3	1.43227	1.28446e-05	0.000451138
CCBE1	1.42987	0.0026161	0.0172182
SNORD56B	1.41786	2.40861e-05	0.000654374
MFAP5	1.41041	0.00258887	0.0171012
ZNF117	1.40992	3.80475e-05	0.000891861
CCND2	1.39476	0.00102304	0.00870831
SLC6A15	1.38678	0.00304246	0.0191702
GPR21	1.36256	1.70604e-08	1.35641e-05
MIR186	1.35493	3.82512e-07	5.54389e-05
MEG3	1.35414	1.72138e-06	0.000131944
DOCK5	1.354	0.00364169	0.0218166
TAS2R14	1.35354	3.34129e-08	1.68393e-05
FAT1	1.34795	0.000387257	0.0043932
LINC00597	1.34257	1.08566e-06	9.85848e-05
COL8A1	1.33929	9.15399e-07	9.09041e-05
LOC100131826	1.33701	3.81134e-08	1.79293e-05
TAS2R19	1.32063	6.45652e-08	2.11831e-05
SND1-IT1	1.31985	1.57132e-07	3.19963e-05
PWAR6	1.31843	1.10938e-05	0.00041035
EPHA5	1.31797	0.000942909	0.00823218
SNORD32A	1.30927	8.53816e-08	2.42424e-05
LOC100130713	1.3038	2.91027e-06	0.000177782
LOC100287497	1.29642	1.69986e-06	0.000131107
MIR31	1.29565	6.95065e-06	0.000299398
PARGP1	1.2912	1.31854e-07	3.0207e-05
SNORD116-28	1.28852	2.83751e-06	0.000176891
ANKRD36B	1.28523	7.58815e-07	8.15759e-05
KCTD16	1.28236	2.77491e-05	0.000712847
KCNJ6	1.26992	0.00412827	0.023839
MIR181B1	1.26665	1.04485e-06	9.662e-05
ITGA4	1.26328	0.0017061	0.0126772
TAS2R50	1.25569	1.41247e-09	7.11847e-06
SNORD13P2	1.24672	1.44665e-06	0.000119154
ANGPTL4	1.22827	5.12581e-07	6.58161e-05
MIR32	1.21524	5.22731e-06	0.000258617
P3H2	1.20753	0.00467316	0.0261176
CFAP54	1.19982	0.000373411	0.00429412
TUFT1	1.19453	0.000454765	0.00490954
ERV3-1	1.17981	0.000454934	0.00490954
AQP7P1	1.17843	2.05247e-06	0.000146722
PCDHB15	1.16016	0.0046389	0.0259621
FBN2	1.15321	0.000156869	0.00232866
DIO2	1.14498	0.000143346	0.00222452
INHBA	1.13831	5.98041e-05	0.00121409
DSEL	1.13662	0.00127296	0.0101907
NTM	1.13646	0.00682745	0.0344776
RPL23AP32	1.12755	3.56361e-07	5.25402e-05
MALAT1	1.12521	5.1185e-07	6.58161e-05
SMG1P1	1.1185	2.37191e-08	1.45727e-05
GAS6	1.11326	9.59795e-05	0.00168746
SNORD105	1.10539	2.17399e-08	1.45727e-05
FLJ42393	1.10233	7.06675e-07	7.79083e-05
ANKRD36	1.10111	6.0312e-06	0.000275282
MIR382	1.09923	4.86184e-07	6.53399e-05
LOC105377774	1.09628	2.36574e-07	4.0416e-05
VGLL3	1.09429	0.00018834	0.00264766
FAM106A	1.09189	2.45915e-05	0.00066453
SNORD114-6	1.08967	0.011411	0.0495689
GABBR1	1.08525	8.68998e-05	0.00157679
HERC2P4	1.08341	2.21442e-07	3.84832e-05
DST	1.07881	3.0019e-06	0.000181184
CCDC144CP	1.07084	0.0001017	0.00175377
MIR218-1	1.06703	0.000169223	0.00244372
MIR34A	1.06498	4.62495e-06	0.000237843
ADGRG4	1.06107	0.00194602	0.0138621
TNS1	1.05958	9.1316e-07	9.09041e-05
GOLGA8B	1.04611	4.53245e-06	0.000233682
RIMKLB	1.04399	1.86917e-06	0.000139043
LTBP2	1.03198	1.56116e-07	3.19963e-05
MIR221	1.02678	7.7129e-05	0.00145041
NCKAP5	1.01432	0.00203118	0.0142833
TANC2	1.0094	6.05123e-06	0.000275365
SLC7A5P2	1.0035	1.74943e-08	1.35641e-05
MIR154	1.00305	1.19705e-05	0.00043047
TAS2R10	1.00166	3.71574e-06	0.000205351
GMNN	-1.00402	0.00468722	0.0261599
ERCC6L	-1.00524	0.00666849	0.0338714
SPC24	-1.00778	0.00615487	0.0319842
MCM6	-1.01066	0.00473766	0.0263684
COQ3	-1.01502	0.000131873	0.00210372
DHFR	-1.02413	0.00251707	0.0167676
TRIP13	-1.02501	0.0029713	0.0188895
CENPI	-1.02562	0.0113085	0.0492674
MELK	-1.03834	0.0070444	0.035264
CENPH	-1.04489	0.00175905	0.012975
PRIM1	-1.04709	0.00392761	0.0230486
STEAP1B	-1.0519	0.00563892	0.030132
SNORA23	-1.06453	0.01101	0.0483027
SELE	-1.07236	0.0107346	0.0474423
RNVU1-15	-1.07345	4.66879e-05	0.001032
CDCA8	-1.08254	0.00664007	0.0337938
CDC45	-1.08702	0.00854763	0.040581
PLCL1	-1.08811	1.73663e-05	0.000539426
TMEM88	-1.09108	0.00195936	0.0139375
CENPA	-1.10044	0.00683554	0.0345012
EXOSC8	-1.10588	3.85564e-05	0.000898565
VCAM1	-1.10965	0.0105192	0.0467602
HIST1H3J	-1.11402	0.00945488	0.0434171
CCNE2	-1.1213	0.00897435	0.0419559
E2F8	-1.12136	0.00102668	0.00872549
PTPN22	-1.12457	0.000848352	0.00762798
ASF1B	-1.13747	0.00804522	0.0387721
TMEM156	-1.13798	0.000993923	0.0085298
DHCR24	-1.14773	0.00604404	0.0316254
WDR76	-1.1533	0.00702981	0.0352084
PRICKLE1	-1.15426	0.000377957	0.00432665
SPAG5	-1.15966	0.00295185	0.0188073
MTFR2	-1.1671	0.00182502	0.0132579
PDE7B	-1.16754	0.0067517	0.0341635
OIP5	-1.16906	0.00137482	0.0107882
PRKAA2	-1.18195	0.00194179	0.0138369
ELOVL6	-1.1851	0.000123274	0.00200895
RAD51AP1	-1.18967	0.00693269	0.0348606
GINS1	-1.20099	0.00391281	0.0230026
RAD51	-1.20226	0.00141385	0.0110173
XRCC2	-1.21012	0.00384129	0.0226754
ARG2	-1.21775	6.43549e-07	7.3712e-05
MND1	-1.22469	0.00202732	0.0142798
NEIL3	-1.23268	0.00392962	0.0230486
MAD2L1	-1.2361	0.00475279	0.0264307
RNVU1-19	-1.23699	2.48789e-05	0.000668712
CHAC2	-1.23992	1.37409e-06	0.000115418
BUB1B	-1.25804	0.0109876	0.048249
CEP55	-1.26107	0.0103857	0.0464191
DDIAS	-1.27055	0.000363517	0.00420433
NDC80	-1.28777	0.0102471	0.046015
IL1RL1	-1.29534	0.00420279	0.0241861
MGST1	-1.30012	0.000402094	0.00449075
ANGPT2	-1.31292	0.0010961	0.00915341
RRM2	-1.31352	0.00441807	0.0250563
GIPC2	-1.31594	9.4115e-05	0.00166281
DLGAP5	-1.31754	0.0104112	0.0464952
GINS2	-1.32037	0.00188597	0.013588
GPAT3	-1.3289	0.000148623	0.00226473
SHCBP1	-1.35012	0.00684062	0.0345182
SPC25	-1.36025	0.00927147	0.0428089
VAMP8	-1.36621	0.00559632	0.0299917
MGARP	-1.38035	0.000436758	0.00478251
RNU5D-1	-1.38444	0.000192512	0.00267829
POLE2	-1.39405	0.000958778	0.00832225
SERPIND1	-1.42311	2.86813e-06	0.000176891
KRT19	-1.42351	0.000156795	0.00232866
NXN	-1.44702	2.42255e-05	0.000655518
SGO1	-1.45859	0.00490039	0.0271095
ART4	-1.4641	0.00722643	0.0358371
CENPU	-1.47997	0.00425247	0.024377
TMEM171	-1.48235	4.22413e-06	0.000223502
SKA3	-1.48747	0.0056257	0.0300846
NUF2	-1.49675	0.0107232	0.0474176
TMEM71	-1.50051	2.84018e-05	0.000720192
OCLN	-1.53003	1.31402e-05	0.0004575
SKA1	-1.53639	0.00565527	0.0301679
CDKN3	-1.54735	0.00389426	0.0229277
CCNB2	-1.56786	0.00397274	0.0232337
MRAP2	-1.57214	5.72214e-05	0.00118394
PBK	-1.59945	0.00587251	0.0309906
HIST1H1B	-1.661	0.00382861	0.0226271
KLRG1	-1.67565	0.000381796	0.00433982
RGS5	-1.70358	0.00615599	0.0319842
DAW1	-1.72847	6.0261e-06	0.000275282
CDK1	-1.73108	0.00223964	0.0153829
PLA2G4A	-1.88075	5.35819e-06	0.000259602
TSPAN8	-2.0359	0.000948242	0.00826442
