# Supplementary material for: Identification and validation of the miRNA–mRNA regulatory network in fetoplacental arterial endothelial cells of gestational diabetes mellitus
Source: Bioengineered. 2021 Jul 7;12(1):3503–15. doi: 10.1080/21655979.2021.1950279 (PMC8806558; doi:10.1080/21655979.2021.1950279)
Supplement: Supplemental Material [file KBIE_A_1950279_SM9509.zip › supplementary/Supplementary Table S4.xlsx]

## Sheet: Sheet1
Supplementary Table S4 The specific interaction sequence of miRNA-mRNA
miRNA ID	Refseq ID	Gene symbol	Start	End	Number of pairings	Binding region length	Longest consecutive pairings	Position
hsa-let-7e-5p	NM_005431	XRCC2	1187	1238	15	17	15	3UTR
hsa-let-7e-5p	NM_024908	WDR76	2335	2353	16	18	11	3UTR
hsa-let-7e-5p	NM_024908	WDR76	2303	2326	14	16	14	3UTR
hsa-let-7e-5p	XM_005254680	WDR76	2298	2316	16	18	11	3UTR
hsa-let-7e-5p	XM_005254680	WDR76	2266	2289	14	16	14	3UTR
hsa-let-7e-5p	NM_080682	VCAM1	2821	2847	17	26	13	3UTR
hsa-let-7e-5p	NM_001199834	VCAM1	2911	2937	17	26	13	3UTR
hsa-let-7e-5p	NM_203411	TMEM88	758	780	15	19	8	3UTR
hsa-let-7e-5p	NM_001319941	TMEM88	432	454	15	19	8	3UTR
hsa-let-7e-5p	NM_182513	SPC24	784	834	16	19	11	3UTR
hsa-let-7e-5p	NM_182513	SPC24	1133	1149	14	16	12	3UTR
hsa-let-7e-5p	NM_001166017	SKA3	1298	1336	12	17	8	3UTR
hsa-let-7e-5p	NM_001039535	SKA1	1548	1598	14	17	12	3UTR
hsa-let-7e-5p	NM_145060	SKA1	1503	1553	14	17	12	3UTR
hsa-let-7e-5p	NM_024745	SHCBP1	3100	3123	19	23	13	3UTR
hsa-let-7e-5p	NM_001012411	SGO1	1399	1417	16	18	11	3UTR
hsa-let-7e-5p	NM_001199255	SGO1	1435	1450	14	15	14	3UTR
hsa-let-7e-5p	NM_001199253	SGO1	1486	1501	14	15	14	3UTR
hsa-let-7e-5p	NM_001199253	SGO1	1510	1528	16	18	11	3UTR
hsa-let-7e-5p	NM_001199251	SGO1	2242	2257	14	15	14	3UTR
hsa-let-7e-5p	NM_001199251	SGO1	2266	2284	16	18	11	3UTR
hsa-let-7e-5p	NM_001165931	RRM2	1710	1743	18	21	10	3UTR
hsa-let-7e-5p	NM_001034	RRM2	1542	1575	18	21	10	3UTR
hsa-let-7e-5p	NM_003617	RGS5	3571	3586	12	15	10	3UTR
hsa-let-7e-5p	NM_006226	PLCL1	5864	5883	15	19	10	3UTR
hsa-let-7e-5p	NM_002538	OCLN	3345	3361	15	16	15	3UTR
hsa-let-7e-5p	NM_002538	OCLN	3370	3388	16	18	11	3UTR
hsa-let-7e-5p	NM_001205254	OCLN	3115	3131	15	16	15	3UTR
hsa-let-7e-5p	NM_001205254	OCLN	3140	3158	16	18	11	3UTR
hsa-let-7e-5p	NM_001205255	OCLN	2298	2314	15	16	15	3UTR
hsa-let-7e-5p	NM_001205255	OCLN	2323	2341	16	18	11	3UTR
hsa-let-7e-5p	NM_138409	MRAP2	1775	1801	15	21	9	3UTR
hsa-let-7e-5p	NM_017655	GIPC2	3206	3225	18	19	18	3UTR
hsa-let-7e-5p	NM_014750	DLGAP5	2968	2984	15	16	15	3UTR
hsa-let-7e-5p	NM_001146015	DLGAP5	3059	3075	15	16	15	3UTR
hsa-let-7e-5p	NM_000791	DHFR	1984	2035	16	19	11	3UTR
hsa-let-7e-5p	NM_022909	CENPH	1109	1125	15	16	15	3UTR
hsa-let-7e-5p	NM_018154	ASF1B	1512	1532	15	20	7	3UTR
hsa-miR-1260b	NM_001317032	SPC24	615	665	14	20	7	3UTR
hsa-miR-1307-5p	NM_022648	TNS1	8549	8577	18	28	8	3UTR
hsa-miR-1307-5p	NM_001308023	TNS1	8277	8305	18	28	8	3UTR
hsa-miR-1307-5p	NM_001308022	TNS1	8298	8326	18	28	8	3UTR
hsa-miR-1307-5p	NM_025185	TANC2	9816	9838	16	22	8	3UTR
hsa-miR-1307-5p	NM_001271522	KCNMA1	706	726	16	20	12	3UTR
hsa-miR-1307-5p	NM_000793	DIO2	2253	2276	18	23	6	3UTR
hsa-miR-1307-5p	NM_000793	DIO2	3459	3476	13	17	7	3UTR
hsa-miR-1307-5p	NM_013989	DIO2	2022	2045	18	23	6	3UTR
hsa-miR-134-5p	NM_001039535	SKA1	2138	2160	15	22	8	3UTR
hsa-miR-134-5p	NM_145060	SKA1	2093	2115	15	22	8	3UTR
hsa-miR-134-5p	NM_001199256	SGO1	1386	1420	16	20	11	3UTR
hsa-miR-134-5p	NM_001199257	SGO1	1155	1189	16	20	11	3UTR
hsa-miR-134-5p	NM_001199254	SGO1	1437	1471	16	20	11	3UTR
hsa-miR-134-5p	NM_001199252	SGO1	2193	2227	16	20	11	3UTR
hsa-miR-134-5p	NM_001165931	RRM2	1539	1554	13	15	9	3UTR
hsa-miR-134-5p	NM_001034	RRM2	1371	1386	13	15	9	3UTR
hsa-miR-134-5p	NM_001254748	RGS5	2543	2563	17	20	7	3UTR
hsa-miR-134-5p	NM_133487	RAD51	1487	1502	13	15	8	3UTR
hsa-miR-134-5p	NM_002875	RAD51	1484	1499	13	15	8	3UTR
hsa-miR-134-5p	NM_001164270	RAD51	1362	1377	13	15	8	3UTR
hsa-miR-134-5p	NM_001164269	RAD51	1332	1347	13	15	8	3UTR
hsa-miR-134-5p	NM_001144883	PRICKLE1	3035	3059	18	24	8	3UTR
hsa-miR-134-5p	NM_001144882	PRICKLE1	3038	3062	18	24	8	3UTR
hsa-miR-134-5p	NM_001144881	PRICKLE1	3039	3063	18	24	8	3UTR
hsa-miR-134-5p	NM_018248	NEIL3	1945	1965	17	20	10	3UTR
hsa-miR-134-5p	NM_014762	DHCR24	1944	1965	17	21	12	3UTR
hsa-miR-134-5p	NM_004701	CCNB2	1442	1500	18	42	10	3UTR
hsa-miR-134-5p	NM_018154	ASF1B	1106	1148	18	24	6	3UTR
hsa-miR-134-5p	NM_021071	ART4	2979	3002	20	23	9	3UTR
hsa-miR-136-3p	NM_001271518	KCNMA1	8012	8057	20	23	13	3UTR
hsa-miR-139-5p	NM_080682	VCAM1	2184	2210	16	26	11	3UTR
hsa-miR-139-5p	NM_001199834	VCAM1	2274	2300	16	26	11	3UTR
hsa-miR-139-5p	NM_020675	SPC25	868	921	17	22	10	3UTR
hsa-miR-139-5p	NM_001012411	SGO1	1428	1484	23	56	10	3UTR
hsa-miR-139-5p	NM_001199255	SGO1	1488	1544	23	56	10	3UTR
hsa-miR-139-5p	NM_001199253	SGO1	1539	1595	23	56	10	3UTR
hsa-miR-139-5p	NM_001199251	SGO1	2295	2351	23	56	10	3UTR
hsa-miR-139-5p	NM_001195303	RGS5	5413	5433	16	20	10	3UTR
hsa-miR-139-5p	NM_003617	RGS5	5586	5606	16	20	10	3UTR
hsa-miR-139-5p	NM_001254749	RGS5	5598	5618	16	20	10	3UTR
hsa-miR-139-5p	NM_133487	RAD51	2087	2108	18	21	14	3UTR
hsa-miR-139-5p	NM_002875	RAD51	2084	2105	18	21	14	3UTR
hsa-miR-139-5p	NM_001164270	RAD51	1962	1983	18	21	14	3UTR
hsa-miR-139-5p	NM_001164269	RAD51	1938	1953	14	15	14	3UTR
hsa-miR-139-5p	XM_011521858	RAD51	1887	1902	14	15	14	3UTR
hsa-miR-139-5p	NM_005810	KLRG1	1092	1111	17	19	12	3UTR
hsa-miR-139-5p	NM_001329099	KLRG1	619	638	17	19	12	3UTR
hsa-miR-139-5p	NM_024090	ELOVL6	3147	3168	16	21	12	3UTR
hsa-miR-139-5p	NM_024629	CENPU	2225	2264	15	19	8	3UTR
hsa-miR-139-5p	NM_004701	CCNB2	1394	1418	20	24	14	3UTR
hsa-miR-145-5p	XM_005254680	WDR76	2157	2179	18	22	10	3UTR
hsa-miR-145-5p	NM_024943	TMEM156	1619	1673	21	54	8	3UTR
hsa-miR-145-5p	NM_001039535	SKA1	2195	2220	16	18	16	3UTR
hsa-miR-145-5p	NM_145060	SKA1	2150	2175	16	18	16	3UTR
hsa-miR-145-5p	NM_006226	PLCL1	5223	5267	19	25	10	3UTR
hsa-miR-145-5p	NM_018945	PDE7B	3591	3614	18	23	9	3UTR
hsa-miR-145-5p	NM_018945	PDE7B	4048	4075	20	27	9	3UTR
hsa-miR-145-5p	NM_138409	MRAP2	1278	1300	17	22	10	3UTR
hsa-miR-145-5p	NM_017655	GIPC2	3025	3076	17	24	8	3UTR
hsa-miR-145-5p	NM_024090	ELOVL6	1816	1839	16	18	16	3UTR
hsa-miR-145-5p	NM_001130721	ELOVL6	1613	1636	16	18	16	3UTR
hsa-miR-145-5p	NM_001290354	DHFR	1683	1700	16	17	16	3UTR
hsa-miR-145-5p	NM_001290357	DHFR	1617	1634	16	17	16	3UTR
hsa-miR-145-5p	NM_000791	DHFR	1733	1750	16	17	16	3UTR
hsa-miR-145-5p	NM_014762	DHCR24	2606	2625	18	19	18	3UTR
hsa-miR-145-5p	NM_018131	CEP55	2468	2488	18	20	16	3UTR
hsa-miR-145-5p	NM_001256875	CDCA8	1164	1191	18	27	8	3UTR
hsa-miR-145-5p	NM_018101	CDCA8	1067	1094	18	27	8	3UTR
hsa-miR-145-5p	NM_057749	CCNE2	1659	1677	16	18	13	3UTR
hsa-miR-145-5p	XM_017013958	CCNE2	1485	1514	19	29	8	3UTR
hsa-miR-145-5p	XM_017013958	CCNE2	1801	1819	16	18	13	3UTR
hsa-miR-145-5p	NM_001759	CCND2	4005	4030	21	25	12	3UTR
hsa-miR-145-5p	NM_021071	ART4	4057	4089	20	32	10	3UTR
hsa-miR-17-3p	NM_020127	TUFT1	2123	2139	13	16	6	3UTR
hsa-miR-17-3p	NM_001126337	TUFT1	2048	2064	13	16	6	3UTR
hsa-miR-17-3p	NM_001172646	PLCB4	4997	5025	20	28	8	3UTR
hsa-miR-17-3p	NM_182797	PLCB4	4808	4836	20	28	8	3UTR
hsa-miR-17-3p	NM_000933	PLCB4	4782	4810	20	28	8	3UTR
hsa-miR-17-3p	NM_002192	INHBA	3166	3188	17	22	9	3UTR
hsa-miR-17-3p	NM_001023567	GOLGA8B	2098	2112	12	14	6	3UTR
hsa-miR-17-3p	NM_001723	DST	8471	8506	14	18	8	3UTR
hsa-miR-17-3p	NM_032160	DSEL	5833	5867	14	16	14	3UTR
hsa-miR-17-3p	NM_024940	DOCK5	6504	6523	15	19	12	3UTR
hsa-miR-17-3p	NM_001759	CCND2	5900	5921	16	21	8	3UTR
hsa-miR-191-5p	NM_001144883	PRICKLE1	3032	3051	16	19	12	3UTR
hsa-miR-191-5p	NM_001144882	PRICKLE1	3035	3054	16	19	12	3UTR
hsa-miR-191-5p	NM_001144881	PRICKLE1	3036	3055	16	19	12	3UTR
hsa-miR-191-5p	XM_011537947	PRICKLE1	3085	3104	16	19	12	3UTR
hsa-miR-191-5p	XM_011537946	PRICKLE1	2854	2873	16	19	12	3UTR
hsa-miR-195-5p	NM_020675	SPC25	946	965	16	19	8	3UTR
hsa-miR-195-5p	NM_006226	PLCL1	3995	4018	11	13	11	3UTR
hsa-miR-195-5p	NM_001205255	OCLN	2103	2122	15	19	8	3UTR
hsa-miR-195-5p	NM_001318523	CENPI	1943	1990	15	17	15	3UTR
hsa-miR-195-5p	NM_001809	CENPA	721	752	16	20	9	3UTR
hsa-miR-195-5p	NM_001042426	CENPA	642	673	16	20	9	3UTR
hsa-miR-21-3p	NM_001001522	TAGLN	3110	3129	15	19	8	3UTR
hsa-miR-21-3p	NM_003186	TAGLN	2713	2732	15	19	8	3UTR
hsa-miR-21-3p	NM_003186	TAGLN	3411	3434	15	23	7	3UTR
hsa-miR-21-3p	NM_000793	DIO2	3306	3341	19	35	9	3UTR
hsa-miR-27a-5p	NM_004616	TSPAN8	971	1000	16	19	13	3UTR
hsa-miR-27a-5p	NM_001166017	SKA3	1912	1933	18	21	9	3UTR
hsa-miR-27a-5p	NM_145061	SKA3	2031	2052	18	21	9	3UTR
hsa-miR-27a-5p	NM_145060	SKA1	1143	1173	17	30	6	3UTR
hsa-miR-27a-5p	NM_145060	SKA1	2749	2773	18	24	11	3UTR
hsa-miR-27a-5p	NM_001199257	SGO1	1208	1231	19	23	9	3UTR
hsa-miR-27a-5p	NM_001254748	RGS5	852	869	14	17	10	3UTR
hsa-miR-27a-5p	NM_001195303	RGS5	794	811	14	17	10	3UTR
hsa-miR-27a-5p	NM_003617	RGS5	967	984	14	17	10	3UTR
hsa-miR-27a-5p	NM_001254749	RGS5	2652	2700	20	48	8	3UTR
hsa-miR-27a-5p	NM_018945	PDE7B	1727	1747	16	20	6	3UTR
hsa-miR-27a-5p	NM_145697	NUF2	1824	1864	20	40	14	3UTR
hsa-miR-27a-5p	NM_031423	NUF2	1678	1718	20	40	14	3UTR
hsa-miR-27a-5p	NM_021067	GINS1	1044	1063	17	19	15	3UTR
hsa-miR-27a-5p	NM_022909	CENPH	1103	1147	18	44	8	3UTR
hsa-miR-27a-5p	NM_001786	CDK1	1828	1859	20	31	7	3UTR
hsa-miR-27a-5p	NM_018154	ASF1B	1149	1169	16	20	8	3UTR
hsa-miR-27a-5p	NM_021071	ART4	4191	4213	16	22	10	3UTR
hsa-miR-30a-5p	XM_024451091	CCBE1	2167	2201	17	21	10	3UTR
hsa-miR-324-5p	NM_001164098	VCAN	6127	6150	16	23	7	3UTR
hsa-miR-324-5p	NM_001164097	VCAN	8398	8451	16	24	7	3UTR
hsa-miR-324-5p	NM_001126336	VCAN	3136	3189	16	24	7	3UTR
hsa-miR-324-5p	NM_020127	TUFT1	1623	1665	16	19	14	3UTR
hsa-miR-324-5p	NM_001126337	TUFT1	1548	1590	16	19	14	3UTR
hsa-miR-324-5p	NM_025185	TANC2	9843	9877	20	34	8	3UTR
hsa-miR-324-5p	NM_001001522	TAGLN	2191	2212	15	21	11	3UTR
hsa-miR-324-5p	XM_017016222	KCNMA1	7088	7108	17	20	8	3UTR
hsa-miR-324-5p	XM_024447990	KCNMA1	7117	7137	17	20	8	3UTR
hsa-miR-324-5p	XM_024447989	KCNMA1	7129	7149	17	20	8	3UTR
hsa-miR-324-5p	XM_005269796	KCNMA1	7091	7111	17	20	8	3UTR
hsa-miR-324-5p	XM_005269787	KCNMA1	7117	7137	17	20	8	3UTR
hsa-miR-324-5p	XM_005269776	KCNMA1	7198	7218	17	20	8	3UTR
hsa-miR-324-5p	XM_005269792	KCNMA1	7178	7198	17	20	8	3UTR
hsa-miR-324-5p	XM_024447984	KCNMA1	7262	7282	17	20	8	3UTR
hsa-miR-324-5p	XM_005269781	KCNMA1	7265	7285	17	20	8	3UTR
hsa-miR-324-5p	XM_024447987	KCNMA1	7291	7311	17	20	8	3UTR
hsa-miR-324-5p	XM_011539785	KCNMA1	7178	7198	17	20	8	3UTR
hsa-miR-324-5p	XM_024447985	KCNMA1	7100	7120	17	20	8	3UTR
hsa-miR-324-5p	XM_024447988	KCNMA1	7129	7149	17	20	8	3UTR
hsa-miR-324-5p	XM_005269789	KCNMA1	7184	7204	17	20	8	3UTR
hsa-miR-324-5p	XM_005269778	KCNMA1	7274	7294	17	20	8	3UTR
hsa-miR-324-5p	XM_011539780	KCNMA1	7277	7297	17	20	8	3UTR
hsa-miR-324-5p	XM_011539782	KCNMA1	4829	4854	17	25	8	3UTR
hsa-miR-324-5p	XM_011539783	KCNMA1	4776	4801	17	25	8	3UTR
hsa-miR-324-5p	XM_017016215	KCNMA1	4857	4882	17	25	8	3UTR
hsa-miR-324-5p	XM_024447986	KCNMA1	4545	4570	17	25	8	3UTR
hsa-miR-324-5p	XM_017016218	KCNMA1	4295	4320	17	25	8	3UTR
hsa-miR-324-5p	NM_139314	ANGPTL4	1841	1865	19	24	8	3UTR
hsa-miR-324-5p	NM_001039667	ANGPTL4	1727	1751	19	24	8	3UTR
hsa-miR-32-5p	NM_018057	SLC6A15	3455	3471	15	16	15	3UTR
hsa-miR-32-5p	NM_032208	ANTXR1	2731	2759	13	16	10	3UTR
hsa-miR-342-3p	NM_001317032	SPC24	610	665	21	55	10	3UTR
hsa-miR-342-3p	NM_153026	PRICKLE1	3012	3025	12	13	12	3UTR
hsa-miR-342-3p	NM_001144883	PRICKLE1	2941	2954	12	13	12	3UTR
hsa-miR-342-3p	NM_001144882	PRICKLE1	2944	2957	12	13	12	3UTR
hsa-miR-342-3p	NM_001144881	PRICKLE1	2945	2958	12	13	12	3UTR
hsa-miR-376b-3p	NM_006379	SEMA3C	2964	2987	20	23	8	3UTR
hsa-miR-376b-3p	XM_024451904	PLCB4	3939	3975	18	36	11	3UTR
hsa-miR-376b-3p	NM_001723	DST	8661	8681	15	20	9	3UTR
hsa-miR-4485-3p	NM_016206	VGLL3	6073	6092	16	19	9	3UTR
hsa-miR-4485-3p	NM_001023567	GOLGA8B	2638	2653	13	15	10	3UTR
hsa-miR-4485-3p	NM_014695	CCDC144A	4819	4842	12	14	12	3UTR
hsa-miR-4485-3p	NM_133459	CCBE1	6066	6098	19	32	9	3UTR
hsa-miR-4485-3p	NM_025190	ANKRD36B	4626	4640	12	14	8	3UTR
hsa-miR-4485-3p	XM_006712514	ANKRD36	6586	6600	12	14	8	3UTR
hsa-miR-4521	NM_016206	VGLL3	5757	5821	20	64	11	3UTR
hsa-miR-4521	XM_017016222	KCNMA1	9396	9412	14	16	11	3UTR
hsa-miR-4521	XM_024447990	KCNMA1	9425	9441	14	16	11	3UTR
hsa-miR-4521	XM_024447989	KCNMA1	9437	9453	14	16	11	3UTR
hsa-miR-4521	XM_005269796	KCNMA1	9399	9415	14	16	11	3UTR
hsa-miR-4521	XM_005269787	KCNMA1	9425	9441	14	16	11	3UTR
hsa-miR-4521	XM_005269776	KCNMA1	9506	9522	14	16	11	3UTR
hsa-miR-4521	XM_005269792	KCNMA1	9486	9502	14	16	11	3UTR
hsa-miR-4521	XM_024447984	KCNMA1	9570	9586	14	16	11	3UTR
hsa-miR-4521	XM_005269781	KCNMA1	9573	9589	14	16	11	3UTR
hsa-miR-4521	XM_024447987	KCNMA1	9599	9615	14	16	11	3UTR
hsa-miR-4521	XM_011539785	KCNMA1	9486	9502	14	16	11	3UTR
hsa-miR-4521	XM_024447985	KCNMA1	9408	9424	14	16	11	3UTR
hsa-miR-4521	XM_024447988	KCNMA1	9437	9453	14	16	11	3UTR
hsa-miR-4521	XM_005269789	KCNMA1	9492	9508	14	16	11	3UTR
hsa-miR-4521	XM_005269778	KCNMA1	9582	9598	14	16	11	3UTR
hsa-miR-4521	XM_011539780	KCNMA1	9585	9601	14	16	11	3UTR
hsa-miR-4521	NM_024940	DOCK5	6617	6652	17	35	9	3UTR
hsa-miR-4521	NM_000793	DIO2	4838	4860	18	22	11	3UTR
hsa-miR-4521	NM_013989	DIO2	4607	4629	18	22	11	3UTR
hsa-miR-4521	NM_001759	CCND2	3964	3989	18	25	9	3UTR
hsa-miR-574-3p	NM_001317032	SPC24	581	627	15	17	15	3UTR
hsa-miR-574-3p	NM_024745	SHCBP1	2887	2908	17	21	11	3UTR
hsa-miR-574-3p	NM_006226	PLCL1	3908	3945	21	28	11	3UTR
hsa-miR-574-3p	NM_017655	GIPC2	1764	1796	20	32	8	3UTR
hsa-miR-574-3p	NM_021067	GINS1	2727	2748	17	21	11	3UTR
hsa-miR-574-3p	NM_014762	DHCR24	4070	4125	20	27	8	3UTR
hsa-miR-574-3p	XM_024451091	CCBE1	4870	4891	16	21	7	3UTR
hsa-miR-574-3p	NM_133459	CCBE1	4212	4233	16	21	7	3UTR
